# Supplementary material for: Liquefied Petroleum Gas or Biomass for Cooking and Effects on Blood Pressure: Results from the Household Air Pollution Intervention Network (HAPIN) Trial
Source: medRxiv. 2025 Aug 19:2025.08.15.25333780. Preprint. [Version 1] doi: 10.1101/2025.08.15.25333780 (PMC12393639; doi:10.1101/2025.08.15.25333780)
Supplement: Supplement 1 [file media-1.zip]

Archive with 1 entries (1 files):
- HAPIN BP supplemental tables S1_S2.pdf
